# Supplementary material for: Sequencing and Analysis of mtDNA Genomes from the Teeth of Early Medieval Horses in Poland
Source: Genes (Basel). 2026 Jan 18;17(1):95. doi: 10.3390/genes17010095 (PMC12841091; doi:10.3390/genes17010095)
Supplement: Supplementary file 1 [file genes-17-00095-s001.zip]

Archive with 3 entries (3 files):
- genes-4000137-supplementary/Figure_S1_Zonkey_output_for_EQW010-1.pdf
- genes-4000137-supplementary/PhotosEQW001-010.zip
- genes-4000137-supplementary/Table S1,S2.xlsx
