# Supplementary material for: Sequencing and Analysis of mtDNA Genomes from the Teeth of Early Medieval Horses in Poland
Source: Genes (Basel). 2026 Jan 18;17(1):95. doi: 10.3390/genes17010095 (PMC12841091; doi:10.3390/genes17010095)
Supplement: Supplementary file 1 [file genes-17-00095-s001.zip › genes-4000137-supplementary/Table S1,S2.xlsx]

## Sheet: Table S1
Locality/Site	Region	ID Sample	Archaeological an startigraphical coordinates	Sex (morphology)	Sex (genetic)	Age (year)	Height at the wither (cm)	Haplotype	Social context	Chronology	14C AMS	95,40% probability	Reference	Archaeological an startigraphical coordinates
Czeladź Wielka	Silesia	EC3; EQW003	Inv. No. 64; pit 40	male	na	8	139.4	n.d	settlement	9th/10th - 13th c.			Makowiecki, Wiejacka 2023	Inv. No. 64; pit 40
Opole - Ostrówek	Silesia	EC1, EQW001	No. inw.152; trench 1952, layer A5	male	male	10		B	stronghold	10th - 12th c.			Makowiecki, Wiejacka 2023	No. inw.152; trench 1952, layer A5
Wrocław - Ostrów Tumski	Silesia	EC4, EQW004	W.O.T. 1977; layer D; squer 415	male	male	9-10		G	stronghold	12th/13th c.			Kaźmierczyk et al. 1979	W.O.T. 1977; layer D; squer 415
Wrocław - Ostrów Tumski	Silesia	EC6, EQW006	Inv. No. 659 (year of excavation 1956)	famale	famale	15-20		n.d	stronghold	10th - 13th c.			Myczkowski 1960; Makowiecki, Wiejacka 2023	Inv. No. 659 (year of excavation 1956)
Wrocław - Ostrów Tumski	Silesia	EC7, EQW007	Inv. No. 2987/1201; trench 6/1954; layer aII/III	male	male	18-20	133.8	D	stronghold	12th -13th c.	970 +/-30; Poz - 155384	1167 - 1169 AD	Myczkowski 1960; Makowiecki, Wiejacka 2023	Inv. No. 2987/1201; trench 6/1954; layer aII/III
Wrocław - Ostrów Tumski	Silesia	EC8, EQW008	Inv. No. 357/10; 367/10	male	male			M	stronghold	Early Medieval?				Inv. No. 357/10; 367/10
Wrocław - Nowy Targ	Silesia	EC2, EQW002	Inv. no. NT6915/11	male	male	8-9	?	G	settlement	11th - early 13th c.	880 +/- 30; Poz - 162263	1045 - 1228 AD	Mackiewicz et al. 2014	Inv. no. NT6915/11
Wrocław - Nowy Targ	Silesia	EC9, EQW009	Inv. No. NT6973/11	famale	famale	?	?	E	settlement - town	11th - 15th c. (18th c.)			Mackiewicz et al. 2014	Inv. No. NT6973/11
Wrocław - Nowy Targ	Silesia	EC10, EQW010	Inv. No. NT3339/11	?	?	?	?	L	settlement - town	11th - 15th c. (18th c.)			Mackiewicz et al. 2014	Inv. No. NT3339/11
													References:
													Makowiecki, D.; Wiejacka, M. The Horse (Equus Caballus) in Early Medieval Poland (8th–13th/14th Century); According to Zooarchaeological Records; Wydawnictwo Uniwerstytetu Mikołaja Kopernika: Toruń, Poland, 2023. Kaźmierczyk, J.; Kramarek, J.; Lasota, C. Badania na Ostrowie Tumskim we Wrocławiu w 1977 roku. Sil. Antiq. 1979, 21, 119–182. Mackiewicz, M.; Marcinkiewicz, K.; Piekalski, J. Plac Nowy …

## Sheet: Table S2
GenBank No	Breed	Region	Reference
JN398377	Chincoteague_Pony	North_America	Achilli et al. 2012
JN398378	Caspian_Pony	East_Middle	Achilli et al. 2012
JN398379	Maremmano	South_Europe	Achilli et al. 2012
JN398380	Arabian	East_Middle	Achilli et al. 2012
JN398381	Maremmano	South_Europe	Achilli et al. 2012
JN398382	Maremmano	South_Europe	Achilli et al. 2012
JN398383	Unspecified_Iranian	East_Middle	Achilli et al. 2012
JN398384	Unspecified_Syrian	East_Middle	Achilli et al. 2012
JN398385	Akhal-Teke	Centre_Asia	Achilli et al. 2012
JN398386	Westphalian	Centre_Europe	Achilli et al. 2012
JN398387	Maremmano	South_Europe	Achilli et al. 2012
JN398388	Maremmano	South_Europe	Achilli et al. 2012
JN398389	Unspecified_Syrian	East_Middle	Achilli et al. 2012
JN398390	Unspecified_Italian	South_Europe	Achilli et al. 2012
JN398391	Unspecified_Syrian	East_Middle	Achilli et al. 2012
JN398392	Arabian	East_Middle	Achilli et al. 2012
JN398393	Akhal-Teke	Centre_Asia	Achilli et al. 2012
JN398394	Unspecified_Syrian	East_Middle	Achilli et al. 2012
JN398395	Unspecified_Iranian	East_Middle	Achilli et al. 2012
JN398396	Suffolk_Punch	North_Europe	Achilli et al. 2012
JN398397	Maremmano	South_Europe	Achilli et al. 2012
JN398398	Norwegian_Fjord	North_Europe	Achilli et al. 2012
JN398399	Icelandic_Horse	North_Europe	Achilli et al. 2012
JN398400	Icelandic_Horse	North_Europe	Achilli et al. 2012
JN398401	Maremmano	South_Europe	Achilli et al. 2012
JN398402	E_Przewalskii	Centre_Asia	Achilli et al. 2012
JN398403	E_Przewalskii	Centre_Asia	Achilli et al. 2012
JN398404	Akhal-Teke	Centre_Asia	Achilli et al. 2012
JN398405	Unspecified_Iranian	East_Middle	Achilli et al. 2012
JN398406	Arabian	East_Middle	Achilli et al. 2012
JN398407	Giara_Horse_(Sardinia)	South_Europe	Achilli et al. 2012
JN398408	Unspecified_Syrian	East_Middle	Achilli et al. 2012
JN398409	Unspecified_Italian	South_Europe	Achilli et al. 2012
JN398410	Akhal-Teke	Centre_Asia	Achilli et al. 2012
JN398411	Giara_Horse_(Sardinia)	South_Europe	Achilli et al. 2012
JN398412	Arabian	East_Middle	Achilli et al. 2012
JN398413	Maremmano	South_Europe	Achilli et al. 2012
JN398414	Unspecified_Iranian	East_Middle	Achilli et al. 2012
JN398415	Unspecified_Iranian	East_Middle	Achilli et al. 2012
JN398416	Caspian_Pony	East_Middle	Achilli et al. 2012
JN398417	Trakhener	North_Europe	Achilli et al. 2012
JN398418	Maremmano	South_Europe	Achilli et al. 2012
JN398419	Unspecified_Iranian	East_Middle	Achilli et al. 2012
JN398420	Belgian_Draft	Centre_Europe	Achilli et al. 2012
JN398422	Akhal-Teke	Centre_Asia	Achilli et al. 2012
JN398423	Unspecified_Iranian	East_Middle	Achilli et al. 2012
JN398421	American_Paint_Horse	North_America	Achilli et al. 2012
JN398424	Akhal-Teke	Centre_Asia	Achilli et al. 2012
JN398425	Unspecified_Italian	South_Europe	Achilli et al. 2012
JN398427	Maremmano	South_Europe	Achilli et al. 2012
JN398426	Maremmano	South_Europe	Achilli et al. 2012
JN398428	Caspian_Pony	East_Middle	Achilli et al. 2012
JN398429	Oldenburg	North_Europe	Achilli et al. 2012
JN398430	Andalusian	South_Europe	Achilli et al. 2012
JN398431	Silesian	Centre_Europe	Achilli et al. 2012
JN398432	Maremmano	South_Europe	Achilli et al. 2012
JN398433	Unspecified_Iranian	East_Middle	Achilli et al. 2012
JN398434	Arabian	East_Middle	Achilli et al. 2012
JN398435	Akhal-Teke	Centre_Asia	Achilli et al. 2012
JN398436	Caspian_Pony	East_Middle	Achilli et al. 2012
JN398439	Clydesdale	North_Europe	Achilli et al. 2012
JN398437	Maremmano	South_Europe	Achilli et al. 2012
JN398438	Friesian	Centre_Europe	Achilli et al. 2012
JN398440	English_Shire	North_Europe	Achilli et al. 2012
JN398441	Saddlebred	North_America	Achilli et al. 2012
JN398442	Exmoor_Pony	North_Europe	Achilli et al. 2012
JN398443	Andalusian	South_Europe	Achilli et al. 2012
JN398444	Unspecified_Iranian	East_Middle	Achilli et al. 2012
JN398445	Unspecified_Iranian	East_Middle	Achilli et al. 2012
JN398446	Unspecified_Iranian	East_Middle	Achilli et al. 2012
JN398447	Caspian_Pony	East_Middle	Achilli et al. 2012
JN398448	Arabian	East_Middle	Achilli et al. 2012
JN398449	Akhal-Teke	Centre_Asia	Achilli et al. 2012
JN398450	Akhal-Teke	Centre_Asia	Achilli et al. 2012
JN398451	Unspecified_Iranian	East_Middle	Achilli et al. 2012
JN398452	Akhal-Teke	Centre_Asia	Achilli et al. 2012
JN398453	Akhal-Teke	Centre_Asia	Achilli et al. 2012
JN398454	Maremmano	South_Europe	Achilli et al. 2012
JN398455	Unspecified_Iranian	East_Middle	Achilli et al. 2012
JN398456	Maremmano	South_Europe	Achilli et al. 2012
JN398457	Unspecified_Iranian	East_Middle	Achilli et al. 2012
HQ439441	Akhal-Teke	Central_Asia	Lippold et al. 2011
HQ439442	Akhal-Teke	Central_Asia	Lippold et al. 2011
HQ439443	Altai	Central_Asia	Lippold et al. 2011
HQ439444	Altai	Central_Asia	Lippold et al. 2011
HQ439445	Kladruber	Central_Europe	Lippold et al. 2011
HQ439446	Appaloosa	North_America	Lippold et al. 2011
HQ439447	Arab	Middle_East	Lippold et al. 2011
HQ439448	Arab	Middle_East	Lippold et al. 2011
HQ439449	Arab	Middle_East	Lippold et al. 2011
HQ439450	Ardennais	West_Europe	Lippold et al. 2011
HQ439451	Bashkir_Curly	North_America	Lippold et al. 2011
HQ439452	Bashkir_Curly	North_America	Lippold et al. 2011
HQ439453	Barb	North_Africa	Lippold et al. 2011
HQ439454	Camargue	West_Europe	Lippold et al. 2011
HQ439455	Clydesdale	West_Europe	Lippold et al. 2011
HQ439456	German_Sport_Horse	Central_Europe	Lippold et al. 2011
HQ439457	Hanoverian	Central_Europe	Lippold et al. 2011
HQ439458	Holstein	Central_Europe	Lippold et al. 2011
HQ439459	Oldenburg	Central_Europe	Lippold et al. 2011
HQ439460	Westphalian	Central_Europe	Lippold et al. 2011
HQ439461	German_Riding_Pony	Central_Europe	Lippold et al. 2011
HQ439462	English_Thoroughbred	West_Europe	Lippold et al. 2011
HQ439463	Norwegian_Fjord	North_Europe	Lippold et al. 2011
HQ439464	Haflinger	Central_Europe	Lippold et al. 2011
HQ439465	Icelandic_horse	North_Europe	Lippold et al. 2011
HQ439466	Icelandic_horse	North_Europe	Lippold et al. 2011
HQ439467	Yakut	East_Asia	Lippold et al. 2011
HQ439468	Kabardin	East_Europe	Lippold et al. 2011
HQ439469	Kinsky_horse	Central_Europe	Lippold et al. 2011
HQ439470	Kinsky_horse	Central_Europe	Lippold et al. 2011
HQ439471	Kladruber	Central_Europe	Lippold et al. 2011
HQ439472	Kladruber	Central_Europe	Lippold et al. 2011
HQ439473	Konik	Central_Europe	Lippold et al. 2011
HQ439474	Kuznet	East_Europe	Lippold et al. 2011
HQ439475	Kuznet	East_Europe	Lippold et al. 2011
HQ439476	Kustanai	Central_Asia	Lippold et al. 2011
HQ439477	Lewitzer	Central_Europe	Lippold et al. 2011
HQ439478	Liebenthaler	Central_Europe	Lippold et al. 2011
HQ439479	Liebenthaler	Central_Europe	Lippold et al. 2011
HQ439480	Noriker	Central_Europe	Lippold et al. 2011
HQ439481	Orlov_Trotter	East_Europe	Lippold et al. 2011
HQ439482	Painted_Horse	North_America	Lippold et al. 2011
HQ439483	Percheron	West_Europe	Lippold et al. 2011
HQ439484	Przewalski's_horse	East_Asia	Lippold et al. 2011
HQ439486	Russian_Riding_Horse	East_Europe	Lippold et al. 2011
HQ439487	Black_Forest	Central_Europe	Lippold et al. 2011
HQ439488	Shagya_Arab	Central_Europe	Lippold et al. 2011
HQ439489	Shetland	West_Europe	Lippold et al. 2011
HQ439490	Shire	West_Europe	Lippold et al. 2011
HQ439491	Rhineland_Heavy_Draft	Central_Europe	Lippold et al. 2011
HQ439492	Spotted_horse	Central_Europe	Lippold et al. 2011
HQ439493	Trakehner	Central_Europe	Lippold et al. 2011
HQ439494	Hungarian_Coldblood	Central_Europe	Lippold et al. 2011
HQ439495	Viatka	East_Europe	Lippold et al. 2011
HQ439496	Welsh_Cob_(Section_D)	West_Europe	Lippold et al. 2011
HQ439497	Welsh_Pony_(Section_A)	West_Europe	Lippold et al. 2011
HQ439498	Welsh_Pony_(Section_B)	West_Europe	Lippold et al. 2011
HQ439499	Welsh_Pony_(Section_B)	West_Europe	Lippold et al. 2011
HQ439500	Vladimir_Heavy_Draught	East_Europe	Lippold et al. 2011
			References:
			Achilli, A.; Olivieri, A.; Soares, P.; Lancioni, H.; Kashani, B.H.; Perego, U.A.; Nergadze, S.G.; Carossa, V.; Santagostino, M.; Capomaccio, S.; et al. Mitochondrial genomes from modern horses reveal the major haplogroups that underwent domestication. Proc. Natl. Acad. Sci. USA 2012, 109, 2449–2454.
			Lippold, S.; Matzke, N.J.; Reissmann, M.; Hofreiter, M. Whole mitochondrial genome sequencing of domestic horses reveals incorporation of extensive wild horse diversity during domestication. BMC Evol. Biol. 2011, 11, 328.
